# Supplementary material for: Cellular and humoral immune responses following SARS-CoV-2 mRNA vaccination in patients with multiple sclerosis on anti-CD20 therapy
Source: Nat Med. 2021 Sep 14;27(11):1990–2001. doi: 10.1038/s41591-021-01507-2 (PMC8604727; doi:10.1038/s41591-021-01507-2)
Supplement: Supplementary file 3 — Raw data of all spike and RBD serologies for participants. [file 41591_2021_1507_MOESM3_ESM.csv]

study_ID	T1_RBDIgG	T2_RBDIgG	T3_RBDIgG	T4_RBDIgG	T5_RBDIgG	T1_SpikeIgG	T2_SpikeIgG	T3_SpikeIgG	T4_SpikeIgG	T5_SpikeIgG
MS1	<0.48	<0.48	<0.48	<0.48	<0.48	<0.48	<0.48	<0.48	<0.48	4.79
MS2	<0.48	<0.48	<0.48	<0.48	<0.48	<0.48	0.55	<0.48	0.88	0.56
MS3	<0.48	<0.48	<0.48	<0.48	<0.48	<0.48	0.59	0.85	1.8	1.04
MS4	<0.48	<0.48	<0.48	<0.48	<0.48	<0.48	<0.48	<0.48	12.34	11.68
MS5	<0.48	<0.48	<0.48	<0.48	<0.48	<0.48	<0.48	<0.48	38.35	110.03
MS6	<0.48	<0.48	<0.48	18.28	16.8	<0.48	<0.48	5.84	67.89	49.68
MS7	<0.48	<0.48	<0.48	<0.48	<0.48	<0.48	<0.48	<0.48	<0.48	<0.48
MS8	<0.48	<0.48	<0.48	<0.48	0.72	<0.48	<0.48	<0.48	3.32	2.71
MS9	<0.48	<0.48	<0.48	51.31	37.62	<0.48	<0.48	<0.48	41.18	31.16
MS10	<0.48	<0.48	<0.48	<0.48	<0.48	<0.48	<0.48	<0.48	<0.48	<0.48
MS11	<0.48	0.61	30.67	1951.38	1018.18	<0.48	1.59	50.51	>>	>>
MS13	<0.48	NA	NA	183.39	NA	<0.48	NA	NA	385.07	NA
MS14	<0.48	0.57	2.39	72.69	53.97	0.89	5.06	8.18	101.78	94.59
MS15	<0.48	<0.48	<0.48	0.65	0.64	<0.48	<0.48	<0.48	11.92	17.81
MS16	<0.48	NA	4.11	99.5	66.68	<0.48	NA	10.66	125.94	191.72
MS17	<0.48	NA	NA	<0.48	<0.48	<0.48	NA	NA	0.87	0.86
MS18	<0.48	<0.48	<0.48	0.66	1.11	<0.48	<0.48	<0.48	3.08	4.08
MS19	<0.48	<0.48	5.09	21.01	49.19	<0.48	0.61	23.52	65.82	141.29
MS20	<0.48	NA	<0.48	<0.48	NA	<0.48	NA	<0.48	1.28	NA
MS21	<0.48	NA	<0.48	<0.48	NA	<0.48	NA	<0.48	1.98	NA
HC1	<0.48	3.61	39.53	577.49	250	<0.48	11.69	76.12	818.09	371.55
HC2	<0.48	<0.48	13.08	190.08	142.79	<0.48	2.32	32.73	443.27	336.07
HC3	<0.48	2.99	10.43	249.73	132.03	<0.48	22.08	24.28	306.07	195.05
HC4	<0.48	1.16	10.77	89.82	58.22	<0.48	96.89	50.79	149.91	88.36
HC5	<0.48	3.23	53.6	499.55	332.46	<0.48	5	53.2	565.66	660.51
HC6	<0.48	<0.48	2.86	49.67	26.41	<0.48	1.08	10.09	99.13	58.56
HC7	<0.48	<0.48	7.91	171.12	116.5	<0.48	3.2	21.96	292.6	157.76
HC8	<0.48	<0.48	11.2	288.39	162.54	<0.48	8.76	39.59	522.47	310.01
HC9	<0.48	1.7	7.23	101.69	55.84	<0.48	4.81	22.51	179.2	101.4
HC10	<0.48	3.35	22.54	111.18	70.92	<0.48	21.38	53.44	248.62	146.78
