# Supplementary material for: Cellular and humoral immune responses following SARS-CoV-2 mRNA vaccination in patients with multiple sclerosis on anti-CD20 therapy
Source: Nat Med. 2021 Sep 14;27(11):1990–2001. doi: 10.1038/s41591-021-01507-2 (PMC8604727; doi:10.1038/s41591-021-01507-2)
Supplement: Supplementary file 4 — Key needed to link all participants with the publicly available FCS files (links found in the Methods). Relevant for all figures/extended data figures. [file 41591_2021_1507_MOESM4_ESM.csv]

sample_ID	Cohort	timepoint_factor	Key_ID
MS01	MS-aCD20	T1	1
MS02	MS-aCD20	T1	2
MS03	MS-aCD20	T1	3
MS04	MS-aCD20	T1	4
MS05	MS-aCD20	T1	5
MS06	MS-aCD20	T1	6
MS07	MS-aCD20	T1	7
HC01	HC	T1	8
HC02	HC	T1	9
HC03	HC	T1	10
MS01	MS-aCD20	T2	11
MS02	MS-aCD20	T2	12
MS03	MS-aCD20	T2	13
MS04	MS-aCD20	T2	14
MS05	MS-aCD20	T2	15
MS06	MS-aCD20	T2	16
MS07	MS-aCD20	T2	17
HC01	HC	T2	18
HC02	HC	T2	19
HC03	HC	T2	20
MS01	MS-aCD20	T3	21
MS02	MS-aCD20	T3	22
MS03	MS-aCD20	T3	23
MS04	MS-aCD20	T3	24
MS05	MS-aCD20	T3	25
MS06	MS-aCD20	T3	26
MS07	MS-aCD20	T3	27
HC01	HC	T3	28
HC02	HC	T3	29
HC03	HC	T3	30
MS01	MS-aCD20	T4	31
MS02	MS-aCD20	T4	32
MS03	MS-aCD20	T4	33
MS04	MS-aCD20	T4	34
MS05	MS-aCD20	T4	35
MS06	MS-aCD20	T4	36
MS07	MS-aCD20	T4	37
HC01	HC	T4	38
HC02	HC	T4	39
HC03	HC	T4	40
MS01	MS-aCD20	T5	41
MS02	MS-aCD20	T5	42
MS03	MS-aCD20	T5	43
MS04	MS-aCD20	T5	44
MS05	MS-aCD20	T5	45
MS06	MS-aCD20	T5	46
MS07	MS-aCD20	T5	47
HC01	HC	T5	48
HC02	HC	T5	49
HC03	HC	T5	50
MS08	MS-aCD20	T1	51
MS08	MS-aCD20	T2	52
MS08	MS-aCD20	T3	53
MS08	MS-aCD20	T4	54
MS08	MS-aCD20	T5	55
MS09	MS-aCD20	T1	56
MS09	MS-aCD20	T2	57
MS09	MS-aCD20	T3	58
MS09	MS-aCD20	T4	59
MS09	MS-aCD20	T5	60
MS10	MS-aCD20	T1	61
MS10	MS-aCD20	T2	62
MS10	MS-aCD20	T3	63
MS10	MS-aCD20	T4	64
MS10	MS-aCD20	T5	65
MS11	MS-aCD20	T1	66
MS11	MS-aCD20	T2	67
MS11	MS-aCD20	T3	68
MS11	MS-aCD20	T4	69
MS11	MS-aCD20	T5	70
MS13	MS-aCD20	T1	75
MS13	MS-aCD20	T4	76
HC04	HC	T1	80
HC04	HC	T2	81
HC04	HC	T3	82
HC04	HC	T4	83
HC04	HC	T5	84
HC05	HC	T1	85
HC05	HC	T2	86
HC05	HC	T3	87
HC05	HC	T4	88
HC05	HC	T5	89
HC06	HC	T1	90
HC06	HC	T2	91
HC06	HC	T3	92
HC06	HC	T4	93
HC06	HC	T5	94
MS14	MS-aCD20	T1	95
MS14	MS-aCD20	T2	96
MS14	MS-aCD20	T3	97
MS14	MS-aCD20	T4	98
MS14	MS-aCD20	T5	99
MS15	MS-aCD20	T1	100
MS15	MS-aCD20	T2	101
MS15	MS-aCD20	T3	102
MS15	MS-aCD20	T4	103
MS15	MS-aCD20	T5	104
MS16	MS-aCD20	T1	105
MS16	MS-aCD20	T3	106
MS16	MS-aCD20	T4	107
MS16	MS-aCD20	T5	108
MS17	MS-aCD20	T1	109
MS17	MS-aCD20	T4	110
MS17	MS-aCD20	T5	111
MS18	MS-aCD20	T1	112
MS18	MS-aCD20	T2	113
MS18	MS-aCD20	T3	114
MS18	MS-aCD20	T4	115
MS18	MS-aCD20	T5	116
MS19	MS-aCD20	T1	117
MS19	MS-aCD20	T2	118
MS19	MS-aCD20	T3	119
MS19	MS-aCD20	T4	120
MS19	MS-aCD20	T5	121
MS20	MS-aCD20	T1	122
MS20	MS-aCD20	T3	123
MS20	MS-aCD20	T4	124
MS21	MS-aCD20	T1	125
MS21	MS-aCD20	T3	126
MS21	MS-aCD20	T4	127
HC07	HC	T1	128
HC07	HC	T2	129
HC07	HC	T3	130
HC07	HC	T4	131
HC07	HC	T5	132
HC08	HC	T1	133
HC08	HC	T2	134
HC08	HC	T3	135
HC08	HC	T4	136
HC08	HC	T5	137
HC09	HC	T1	138
HC09	HC	T2	139
HC09	HC	T3	140
HC09	HC	T4	141
HC09	HC	T5	142
HC10	HC	T1	143
HC10	HC	T2	144
HC10	HC	T3	145
HC10	HC	T4	146
HC10	HC	T5	147
